# Supplementary material for: Effect of Degradation of Polylactic Acid (PLA) on Dynamic Mechanical Response of 3D Printed Lattice Structures
Source: Materials (Basel). 2024 Jul 25;17(15):3674. doi: 10.3390/ma17153674 (PMC11312661; doi:10.3390/ma17153674)
Supplement: Supplementary file 1 [file materials-17-03674-s001.zip]

Archive with 1 entries (1 files):
- materials-3104619-supplementary.pdf
